# Supplementary material for: Physician Payments from Industry Are Associated with Greater Medicare Part D Prescribing Costs
Source: PLoS One. 2016 May 16;11(5):e0155474. doi: 10.1371/journal.pone.0155474 (PMC4868346; doi:10.1371/journal.pone.0155474)
Supplement: S1 Table — Gini coefficients for (a) and quintiles of (b) Sunshine Act payments, by specialty. (XLSX) [file pone.0155474.s003.xlsx]

## Sheet: data_for_gini_figure
S1 Table. Gini coefficients for (a) and quintiles of (b) Sunshine Act payments, by specialty
a)
Specialty	Gini Coefficient	95% confidence interval
Cardiology	0.339317	0.314658	0.363976
Dermatology	0.75722	0.746806	0.767634
Hematology/Oncology	0.842228	0.838358	0.846097
Internal Medicine	0.117982	0.109424	0.12654
General Surgery	0.183154	0.152114	0.214194
Psychiatry	0.730845	0.722589	0.739101
Neurology	0.697935	0.688101	0.70777
Endocrinology	0.800567	0.794279	0.806855
Gastroenterology	0.782266	0.774961	0.78957
Nephrology	0.700515	0.682373	0.718656
Family Medicine	0.315599	0.307398	0.3238
Rheumatology	0.836449	0.829948	0.842949
b)
Quintile	Specialty	Minimum	Maximum	N
0	Cardiology	0	0	4971
1	Cardiology	1.28	84.1	3448
2	Cardiology	84.11	208.25	3449
3	Cardiology	208.26	433.01	3446
4	Cardiology	433.19	1431.66	3448
5	Cardiology	1432.56	3173940	3447
0	Dermatology	0	0	4207
1	Dermatology	1.06	58.61	1554
2	Dermatology	58.63	130.08	1553
3	Dermatology	130.09	260.22	1553
4	Dermatology	260.3	593.34	1553
5	Dermatology	593.69	233496	1553
0	Hematology	0	0	3177
1	Hematology	3.14	85.72	1564
2	Hematology	85.73	218.43	1560
3	Hematology	218.79	520.31	1561
4	Hematology	520.44	2110.33	1562
5	Hematology	2110.52	173257	1561
0	Internal Medicine	0	0	75717
1	Internal Medicine	1.09	33.52	11731
2	Internal Medicine	33.53	96.64	11733
3	Internal Medicine	96.65	193.11	11728
4	Internal Medicine	193.16	436.53	11731
5	Internal Medicine	436.55	1715550	11730
0	General Surgery	0	0	10866
1	General Surgery	1.13	29.75	2365
2	General Surgery	29.77	81.74	2364
3	General Surgery	81.75	171.36	2363
4	General Surgery	171.56	728.43	2364
5	General Surgery	728.47	2304900	2364
0	Psychiatry	0	0	22129
1	Psychiatry	4.2	62.98	3590
2	Psychiatry	63.01	103.1	3593
3	Psychiatry	103.12	196.8	3587
4	Psychiatry	196.86	415.8	3590
5	Psychiatry	415.98	206877	3590
0	Neurology	0	0	4172
1	Neurology	0.8	75.07	1707
2	Neurology	75.09	193.2	1707
3	Neurology	193.21	442.95	1707
4	Neurology	443.21	1655.38	1707
5	Neurology	1657.94	791377	1706
0	Endocrinology	0	0	1508
1	Endocrinology	5.21	92.88	718
2	Endocrinology	92.9	269.78	718
3	Endocrinology	271.02	735.31	718
4	Endocrinology	738.55	6097.24	718
5	Endocrinology	6101.91	564217	717
0	Gastroenterology	0	0	2870
1	Gastroenterology	0.96	82.84	1913
2	Gastroenterology	82.99	183.87	1913
3	Gastroenterology	183.88	343.16	1913
4	Gastroenterology	343.19	739.04	1913
5	Gastroenterology	740.44	272956	1913
0	Nephrology	0	0	2691
1	Nephrology	1.76	28.03	1001
2	Nephrology	28.11	72.47	997
3	Nephrology	72.52	126.93	998
4	Nephrology	127	264.18	999
5	Nephrology	264.5	219667	998
0	Family Medicine	0	0	53418
1	Family Medicine	0.8	29.95	9678
2	Family Medicine	29.96	87.32	9546
3	Family Medicine	87.33	180.48	9612
4	Family Medicine	180.49	392.42	9612
5	Family Medicine	392.44	257637	9611
0	Rheumatology	0	0	976
1	Rheumatology	0.97	73.81	647
2	Rheumatology	74.12	233.48	647
3	Rheumatology	234.03	535.28	646
4	Rheumatology	535.82	2141.37	647
5	Rheumatology	2143.27	211063	646
