# Supplementary material for: Physician Payments from Industry Are Associated with Greater Medicare Part D Prescribing Costs
Source: PLoS One. 2016 May 16;11(5):e0155474. doi: 10.1371/journal.pone.0155474 (PMC4868346; doi:10.1371/journal.pone.0155474)
Supplement: S2 Table — (XLSX) [file pone.0155474.s004.xlsx]

## Sheet: data_for_old_or_young_increment
Supplemental Table. Incremental prescribing costs by payment quintile, evidence for linear trend
		All patients			Contrast (vs prior category)				Contrast: Joint test		Test for linear trend
Quintile (vs 0)	Specialty	Estimate	SE	N	Estimate	SE	F (1df)	p-value	F (5df)	p-value	F (1df)	p-value
1	Cardiology	5.90317	18.1877	21540	5.90317	18.1877	0.11	0.7455
2	Cardiology	31.0377	18.2673	21540	25.1346	19.4093	1.68	0.1953
3	Cardiology	47.2048	18.4409	21540	16.1671	19.3265	0.7	0.4029
4	Cardiology	104.618	18.5357	21540	57.4134	19.2453	8.9	0.0029
5	Cardiology	198.488	18.4568	21540	93.8696	19.297	23.66	0	30.78	0	134.19	0
1	Dermatology	-18.6082	16.7314	11524	-18.6082	16.7314	1.24	0.2661
2	Dermatology	18.9669	16.739	11524	37.5751	19.9149	3.56	0.0592
3	Dermatology	25.1573	16.7087	11524	6.19042	19.8498	0.1	0.7551
4	Dermatology	44.909	16.7846	11524	19.7516	19.8008	1	0.3185
5	Dermatology	240.089	16.806	11524	195.18	19.8354	96.83	0	48.25	0	176.11	0
1	Hematology	90.3563	110.35	10516	90.3563	110.35	0.67	0.4129
2	Hematology	262.72	110.498	10516	172.364	125.568	1.88	0.1699
3	Hematology	562.738	111.609	10516	300.019	125.121	5.75	0.0165
4	Hematology	715.872	112.75	10516	153.133	124.828	1.5	0.2199
5	Hematology	1803.23	111.374	10516	1087.35	127.02	73.28	0	60.11	0	261.88	0
1	Internal Medicine	172.376	13.7988	120414	172.376	13.7988	156.05	0
2	Internal Medicine	240.211	13.741	120414	67.8354	17.8728	14.41	0.0001
3	Internal Medicine	295.717	13.7561	120414	55.506	17.7825	9.74	0.0018
4	Internal Medicine	507.5	13.8457	120414	211.783	17.7324	142.64	0
5	Internal Medicine	933.622	14.1383	120414	426.122	17.6954	579.89	0	996.66	0	3902.91	0
1	General Surgery	-39.8296	11.2476	19586	-39.8296	11.2476	12.54	0.0004
2	General Surgery	-46.8015	11.2226	19586	-6.97188	14.166	0.24	0.6226
3	General Surgery	-16.3217	11.3597	19586	30.4798	14.2561	4.57	0.0325
4	General Surgery	-12.5142	11.2396	19586	3.80754	14.2421	0.07	0.7892
5	General Surgery	26.7286	11.1811	19586	39.2428	14.0868	7.76	0.0053	8.07	0	11.75	0.0006
1	Psychiatry	214.544	23.034	29998	214.544	23.034	86.76	0
2	Psychiatry	387.212	22.3326	29998	172.668	28.9937	35.47	0
3	Psychiatry	461.703	22.4003	29998	74.4908	28.3796	6.89	0.0087
4	Psychiatry	573.005	22.303	29998	111.302	28.0996	15.69	0.0001
5	Psychiatry	813.409	22.5425	29998	240.405	27.7337	75.14	0	352.44	0	1262.08	0
1	Neurology	252.397	93.1055	11809	252.397	93.1055	7.35	0.0067
2	Neurology	250.168	93.2954	11809	-2.22928	108.691	0	0.9836
3	Neurology	480.799	93.7557	11809	230.631	107.864	4.57	0.0325
4	Neurology	680.682	95.5953	11809	199.883	107.021	3.49	0.0618
5	Neurology	2930.97	94.7172	11809	2250.29	107.111	441.38	0	213.96	0	726.4	0
1	Endocrinology	101.65	31.5167	4900	101.65	31.5167	10.4	0.0013
2	Endocrinology	144.934	31.5283	4900	43.2838	36.1541	1.43	0.2313
3	Endocrinology	253.512	32.0614	4900	108.578	36.0375	9.08	0.0026
4	Endocrinology	273.121	32.2297	4900	19.6097	36.077	0.3	0.5868
5	Endocrinology	546.577	33.369	4900	273.455	36.1679	57.16	0	57.89	0	258.55	0
1	Gastroenterology	-60.4108	25.7743	12192	-60.4108	25.7743	5.49	0.0191
2	Gastroenterology	-34.3951	25.8554	12192	26.0157	27.8536	0.87	0.3503
3	Gastroenterology	-2.86463	26.0177	12192	31.5304	27.7406	1.29	0.2557
4	Gastroenterology	45.6387	26.1792	12192	48.5033	27.6628	3.07	0.0796
5	Gastroenterology	407.149	26.0521	12192	361.51	27.7092	170.21	0	78.64	0	224.65	0
1	Nephrology	4.7157	46.7028	7454	4.7157	46.7028	0.01	0.9196
2	Nephrology	61.3296	46.9248	7454	56.614	55.9149	1.03	0.3113
3	Nephrology	94.4762	46.9384	7454	33.1466	55.8674	0.35	0.553
4	Nephrology	163.979	47.159	7454	69.5024	55.7204	1.56	0.2123
5	Nephrology	414.739	47.5605	7454	250.76	55.8734	20.14	0	17.13	0	74.87	0
1	Family Medicine	145.774	8.26464	95901	145.774	8.26464	311.11	0
2	Family Medicine	226.984	8.29991	95901	81.2104	10.661	58.03	0
3	Family Medicine	292.889	8.3	95901	65.9053	10.6401	38.37	0
4	Family Medicine	408.928	8.36744	95901	116.038	10.5999	119.84	0
5	Family Medicine	623.554	8.52932	95901	214.626	10.5846	411.16	0	1362.32	0	5190.47	0
1	Rheumatology	54.7597	66.5658	4152	54.7597	66.5658	0.68	0.4108
2	Rheumatology	8.82688	66.6623	4152	-45.9328	72.2466	0.4	0.525
3	Rheumatology	2.39055	67.5172	4152	-6.43633	72.1703	0.01	0.9289
4	Rheumatology	269.808	68.9479	4152	267.417	72.2408	13.7	0.0002
5	Rheumatology	469.71	69.1981	4152	199.903	72.4247	7.62	0.0058	13.81	0	48.9	0
