# Supplementary material for: Physician Payments from Industry Are Associated with Greater Medicare Part D Prescribing Costs
Source: PLoS One. 2016 May 16;11(5):e0155474. doi: 10.1371/journal.pone.0155474 (PMC4868346; doi:10.1371/journal.pone.0155474)
Supplement: S3 Table — (XLSX) [file pone.0155474.s005.xlsx]

## Sheet: data_for_old_or_young_increment
Supplemental Table. Incremental prescribing costs by payment quintile, sensitivity analysis
		Older individuals			Younger individuals			All patients			All patients with imputation			All patients with income proxies
Quintile (vs 0)	Specialty	Estimate	SE	N	Estimate	SE	N	Estimate	SE	N	Estimate	SE	N	Estimate	SE	N
1	Cardiology	7.77229	18.1501	18281	28.5147	28.7029	18205	5.90317	18.1877	21540	13.2403	21.8309	22209	-4.06119	18.6867	20564
2	Cardiology	44.3164	18.0838	18281	36.5366	28.5764	18205	31.0377	18.2673	21540	44.3014	22.0021	22209	23.5092	18.7226	20564
3	Cardiology	60.1343	18.0189	18281	53.4838	28.4615	18205	47.2048	18.4409	21540	55.0814	22.3176	22209	36.6225	18.8158	20564
4	Cardiology	117.061	18.0791	18281	117.046	28.5646	18205	104.618	18.5357	21540	111.508	22.4331	22209	81.344	18.95	20564
5	Cardiology	208.731	18.3235	18281	258.248	28.9593	18205	198.488	18.4568	21540	226.576	22.2585	22209	185.871	18.9919	20564
1	Dermatology	-3.1211	18.3914	8614	10.064	39.8801	8530	-18.6082	16.7314	11524	-15.6547	16.6695	11973	-16.599	18.0392	10077
2	Dermatology	12.8676	18.1025	8614	103.325	39.2455	8530	18.9669	16.739	11524	23.397	16.6992	11973	25.5148	18.093	10077
3	Dermatology	17.0726	18.2692	8614	79.2943	39.6272	8530	25.1573	16.7087	11524	25.1768	16.75	11973	29.6806	18.0709	10077
4	Dermatology	45.0963	18.0674	8614	137.198	39.1114	8530	44.909	16.7846	11524	44.767	16.8391	11973	55.4456	18.0133	10077
5	Dermatology	200.147	17.9276	8614	492.962	38.8337	8530	240.089	16.806	11524	239.771	16.7962	11973	242.496	18.0423	10077
1	Hematology	127.05	123.377	7589	-32.3817	166.173	7547	90.3563	110.35	10516	75.1163	110.131	10985	164.185	109.78	9631
2	Hematology	268.11	122.026	7589	131.103	164.433	7547	262.72	110.498	10516	265.824	110.906	10985	301.235	109.366	9631
3	Hematology	485.466	120.625	7589	476.371	162.301	7547	562.738	111.609	10516	543.371	112.442	10985	599.27	109.625	9631
4	Hematology	648.687	120.841	7589	687.329	162.673	7547	715.872	112.75	10516	736.23	113.47	10985	766.929	110.329	9631
5	Hematology	1764.8	127.282	7589	1659.63	171.383	7547	1803.23	111.374	10516	1827.03	110.607	10985	1824.33	112.47	9631
1	Internal Medicine	139.126	10.826	93694	173.314	17.6916	92976	172.376	13.7988	120414	159.717	13.1775	134370	135.67	13.7663	109665
2	Internal Medicine	227.175	10.6528	93694	289.785	17.3923	92976	240.211	13.741	120414	226.85	13.2292	134370	205.308	13.6988	109665
3	Internal Medicine	292.802	10.6796	93694	353.648	17.4308	92976	295.717	13.7561	120414	279.798	13.2626	134370	254.134	13.7127	109665
4	Internal Medicine	469.158	10.5105	93694	551.365	17.1427	92976	507.5	13.8457	120414	497.098	13.444	134370	439.528	13.7131	109665
5	Internal Medicine	837.395	10.6927	93694	1041.42	17.4417	92976	933.622	14.1383	120414	900.767	13.685	134370	805.057	14.0324	109665
1	General Surgery	-38.7179	13.2751	10816	-47.6994	20.9083	10701	-39.8296	11.2476	19586	-36.1951	11.436	22686	-39.8657	12.8594	15106
2	General Surgery	-41.7613	13.1029	10816	-38.7898	20.6363	10701	-46.8015	11.2226	19586	-35.9201	11.4435	22686	-33.8391	12.84	15106
3	General Surgery	-22.2549	13.5706	10816	4.42395	21.3634	10701	-16.3217	11.3597	19586	-8.98447	11.4207	22686	-3.92869	13.1253	15106
4	General Surgery	-12.1839	12.9094	10816	25.8043	20.2938	10701	-12.5142	11.2396	19586	-10.0278	11.4764	22686	-16.1966	12.7969	15106
5	General Surgery	16.4147	12.9313	10816	46.7522	20.3447	10701	26.7286	11.1811	19586	25.6013	11.4703	22686	47.4032	12.7072	15106
1	Psychiatry	152.623	21.52	16853	243.327	33.8492	17257	214.544	23.034	29998	178.587	19.5853	40079	157.657	22.4412	26170
2	Psychiatry	223.549	19.9318	16853	387.263	31.5565	17257	387.212	22.3326	29998	351.754	19.7209	40079	300.338	21.4214	26170
3	Psychiatry	290.607	19.507	16853	481.315	30.8871	17257	461.703	22.4003	29998	415.35	19.8296	40079	344.931	21.569	26170
4	Psychiatry	325.817	18.8765	16853	610.738	29.9225	17257	573.005	22.303	29998	528.17	20.0832	40079	432.858	21.2813	26170
5	Psychiatry	484.577	18.5537	16853	941.773	29.4628	17257	813.409	22.5425	29998	769.209	20.5363	40079	679.82	21.4706	26170
1	Neurology	104.158	84.3487	9846	259.864	149.045	9848	252.397	93.1055	11809	203.908	91.9439	12706	267.759	96.9419	10784
2	Neurology	66.5709	83.3144	9846	251.53	147.255	9848	250.168	93.2954	11809	193.378	92.6099	12706	234.126	96.5073	10784
3	Neurology	220.64	82.2739	9846	724.174	145.492	9848	480.799	93.7557	11809	455.432	94.1201	12706	473.763	96.2	10784
4	Neurology	374.642	82.253	9846	1008.08	145.488	9848	680.682	95.5953	11809	636.208	96.4333	12706	692.844	97.6678	10784
5	Neurology	2116.13	82.7367	9846	3830.19	146.545	9848	2930.97	94.7172	11809	2883.6	94.7156	12706	2884.6	98.4413	10784
1	Endocrinology	74.8969	31.332	4450	74.9025	45.7402	4450	101.65	31.5167	4900	90.482	34.5086	5097	86.8182	31.6129	4576
2	Endocrinology	110.01	31.2973	4450	115.542	45.6889	4450	144.934	31.5283	4900	142.987	34.8475	5097	137.317	31.6518	4576
3	Endocrinology	224.614	31.2833	4450	234.473	45.667	4450	253.512	32.0614	4900	258.32	35.3472	5097	224.031	31.8029	4576
4	Endocrinology	242.283	31.9257	4450	255.972	46.6037	4450	273.121	32.2297	4900	250.044	35.5541	5097	272.954	32.0792	4576
5	Endocrinology	532.884	32.997	4450	560.012	48.1324	4450	546.577	33.369	4900	537.222	36.9796	5097	566.547	33.3075	4576
1	Gastroenterology	-37.7654	17.9984	11148	-45.8168	41.8439	11137	-60.4108	25.7743	12192	-58.324	27.2295	12435	-48.9889	22.9847	11475
2	Gastroenterology	-24.5465	17.8929	11148	-5.50273	41.5897	11137	-34.3951	25.8554	12192	-28.963	27.4155	12435	-11.6535	22.9006	11475
3	Gastroenterology	-11.2689	17.9348	11148	99.5357	41.6938	11137	-2.86463	26.0177	12192	6.91565	27.6833	12435	20.6978	23.0088	11475
4	Gastroenterology	50.8754	17.9814	11148	156.521	41.8017	11137	45.6387	26.1792	12192	51.5499	27.8797	12435	80.9262	23.175	11475
5	Gastroenterology	292.873	18.01	11148	640.398	41.8766	11137	407.149	26.0521	12192	429.937	27.6406	12435	367.063	23.2438	11475
1	Nephrology	23.9586	29.2712	6878	68.7502	61.6429	6921	4.7157	46.7028	7454	13.1903	47.4975	7684	-2.94353	45.4301	7007
2	Nephrology	66.9048	29.2486	6878	137.607	61.619	6921	61.3296	46.9248	7454	61.8205	47.7943	7684	56.6842	45.5739	7007
3	Nephrology	70.2977	29.192	6878	237.511	61.5538	6921	94.4762	46.9384	7454	115.04	47.8612	7684	117.571	45.512	7007
4	Nephrology	162.377	29.0767	6878	293.835	61.3181	6921	163.979	47.159	7454	167.681	48.2774	7684	151.916	45.5286	7007
5	Nephrology	345.983	29.746	6878	497.084	62.5855	6921	414.739	47.5605	7454	423.058	48.2854	7684	324.132	46.5282	7007
1	Family Medicine	136.398	7.1803	84722	156.174	11.6861	84488	145.774	8.26464	95901	139.84	8.03636	101477	118.454	7.74125	91625
2	Family Medicine	208.599	7.12355	84722	244.895	11.5911	84488	226.984	8.29991	95901	220.57	8.11856	101477	190.316	7.75335	91625
3	Family Medicine	274.971	7.0849	84722	314.331	11.5304	84488	292.889	8.3	95901	285.675	8.13102	101477	239.926	7.74104	91625
4	Family Medicine	384.652	7.05412	84722	419.399	11.4773	84488	408.928	8.36744	95901	403.676	8.23446	101477	350.492	7.77907	91625
5	Family Medicine	557.275	7.14751	84722	670.035	11.6271	84488	623.554	8.52932	95901	618.667	8.39982	101477	538.025	7.94817	91625
1	Rheumatology	35.5777	57.3286	3910	229.981	113.754	3907	54.7597	66.5658	4152	74.8342	66.0895	4209	134.252	62.1953	3939
2	Rheumatology	-16.5094	57.7827	3910	173.506	114.586	3907	8.82688	66.6623	4152	7.19316	66.2697	4209	113.006	61.998	3939
3	Rheumatology	-17.1904	57.9747	3910	173.231	114.958	3907	2.39055	67.5172	4152	5.31694	67.3715	4209	88.4845	62.388	3939
4	Rheumatology	213.646	58.8057	3910	542.458	116.599	3907	269.808	68.9479	4152	271.7	68.7861	4209	322.068	63.6868	3939
5	Rheumatology	336.524	59.2632	3910	835.24	117.506	3907	469.71	69.1981	4152	467.403	68.7365	4209	544.77	64.474	3939
